# Supplementary material for: Increased Aggregation Is More Frequently Associated to Human Disease-Associated Mutations Than to Neutral Polymorphisms
Source: PLoS Comput Biol. 2015 Sep 4;11(9):e1004374. doi: 10.1371/journal.pcbi.1004374 (PMC4560525; doi:10.1371/journal.pcbi.1004374)
Supplement: S2 Table — (XLSX) [file pcbi.1004374.s002.xlsx]

## Sheet: Sheet1
UniProtID	Full Name
AAKG1_HUMAN	5'-AMP-activated protein kinase subunit gamma-1
AATM_HUMAN	Aspartate aminotransferase, mitochondrial
ACVL1_HUMAN	Serine/threonine-protein kinase receptor R3
ADCY5_HUMAN	Adenylate cyclase type 5
ADIPO_HUMAN	Adiponectin
ADRB2_HUMAN	Beta-2 adrenergic receptor
AL7A1_HUMAN	Alpha-aminoadipic semialdehyde dehydrogenase
ALBU_HUMAN	Serum albumin
AMY2B_HUMAN	Alpha-amylase 2B
ANGT_HUMAN	Angiotensin 1-4
ANPRC_HUMAN	Atrial natriuretic peptide receptor 3
ANT3_HUMAN	Antithrombin-III
ANTR2_HUMAN	Anthrax toxin receptor 2
AOFB_HUMAN	Amine oxidase [flavin-containing] B
AP2A1_HUMAN	AP-2 complex subunit alpha-1
AQP4_HUMAN	Aquaporin-4
ARHG4_HUMAN	Rho guanine nucleotide exchange factor 4
ARL3_HUMAN	ADP-ribosylation factor-like protein 3
ARL5B_HUMAN	ADP-ribosylation factor-like protein 5B
ARL6_HUMAN	ADP-ribosylation factor-like protein 6
ARPC2_HUMAN	Actin-related protein 2/3 complex subunit 2
AT1A1_HUMAN	Sodium/potassium-transporting ATPase subunit alpha-1
AT2A1_HUMAN	Sarcoplasmic/endoplasmic reticulum calcium ATPase 1
AVR2A_HUMAN	Activin receptor type-2A
B2LA1_HUMAN	Bcl-2-related protein A1
B3GA2_HUMAN	Galactosylgalactosylxylosylprotein 3-beta-glucuronosyltransferase 2
B3GA3_HUMAN	Galactosylgalactosylxylosylprotein 3-beta-glucuronosyltransferase 3
B4GT1_HUMAN	Processed beta-1,4-galactosyltransferase 1
BASI_HUMAN	Basigin
BHMT1_HUMAN	Betaine--homocysteine S-methyltransferase 1
BTK_HUMAN	Tyrosine-protein kinase BTK
CAB39_HUMAN	Calcium-binding protein 39
CAD13_HUMAN	Cadherin-13
CADH2_HUMAN	Cadherin-2
CAH2_HUMAN	Carbonic anhydrase 2
CAH9_HUMAN	Carbonic anhydrase 9
CBPA2_HUMAN	Carboxypeptidase A2
CD1B_HUMAN	T-cell surface glycoprotein CD1b
CD1C_HUMAN	T-cell surface glycoprotein CD1c
CD28_HUMAN	T-cell-specific surface glycoprotein CD28
CD47_HUMAN	Leukocyte surface antigen CD47
CDC42_HUMAN	Cell division control protein 42 homolog
CDYL1_HUMAN	Chromodomain Y-like protein
CLK2_HUMAN	Dual specificity protein kinase CLK2
CNDP1_HUMAN	Beta-Ala-His dipeptidase
COE3_HUMAN	Transcription factor COE3
CSKP_HUMAN	Peripheral plasma membrane protein CASK
CYTD_HUMAN	Cystatin-D
DHH_HUMAN	Desert hedgehog protein C-product
DLDH_HUMAN	Dihydrolipoyl dehydrogenase, mitochondrial
DNJB1_HUMAN	DnaJ homolog subfamily B member 1
EGLN1_HUMAN	Egl nine homolog 1
EHD2_HUMAN	EH domain-containing protein 2
EME1_HUMAN	Crossover junction endonuclease EME1
ERBB4_HUMAN	ERBB4 intracellular domain
ERF1_HUMAN	Eukaryotic peptide chain release factor subunit 1
ERO1A_HUMAN	ERO1-like protein alpha
ERR3_HUMAN	Estrogen-related receptor gamma
ESR1_HUMAN	Estrogen receptor
FA8_HUMAN	Factor VIIIa light chain
FCG2B_HUMAN	Low affinity immunoglobulin gamma Fc region receptor II-b
FCG3A_HUMAN	Low affinity immunoglobulin gamma Fc region receptor III-A
FCG3B_HUMAN	Low affinity immunoglobulin gamma Fc region receptor III-B
FCGRN_HUMAN	IgG receptor FcRn large subunit p51
FGF9_HUMAN	Fibroblast growth factor 9
GELS_HUMAN	Gelsolin
GIMA4_HUMAN	GTPase IMAP family member 4
GMPR1_HUMAN	GMP reductase 1
GNA11_HUMAN	Guanine nucleotide-binding protein subunit alpha-11
GRAP2_HUMAN	GRB2-related adapter protein 2
GRIA1_HUMAN	Glutamate receptor 1
GRIA2_HUMAN	Glutamate receptor 2
GRIA3_HUMAN	Glutamate receptor 3
GRK6_HUMAN	G protein-coupled receptor kinase 6
GRM1_HUMAN	Metabotropic glutamate receptor 1
GRM7_HUMAN	Metabotropic glutamate receptor 7
GSTT1_HUMAN	Glutathione S-transferase theta-1
H2AW_HUMAN	Core histone macro-H2A.2
HERC2_HUMAN	E3 ubiquitin-protein ligase HERC2
HMDH_HUMAN	3-hydroxy-3-methylglutaryl-coenzyme A reductase
HMOX1_HUMAN	Heme oxygenase 1
HS90B_HUMAN	Heat shock protein HSP 90-beta
IF16_HUMAN	Gamma-interferon-inducible protein 16
IF4A3_HUMAN	Eukaryotic initiation factor 4A-III, N-terminally processed
IHH_HUMAN	Indian hedgehog protein C-product
IL12B_HUMAN	Interleukin-12 subunit beta
IL13_HUMAN	Interleukin-13
IL1AP_HUMAN	Interleukin-1 receptor accessory protein
IL1R1_HUMAN	Interleukin-1 receptor type 1, soluble form
ITAV_HUMAN	Integrin alpha-V light chain
ITK_HUMAN	Tyrosine-protein kinase ITK/TSK
ITSN1_HUMAN	Intersectin-1
KEAP1_HUMAN	Kelch-like ECH-associated protein 1
KIT_HUMAN	Mast/stem cell growth factor receptor Kit
KPRB_HUMAN	Phosphoribosyl pyrophosphate synthase-associated protein 2
KPYR_HUMAN	Pyruvate kinase PKLR
LA_HUMAN	Lupus La protein
LEG8_HUMAN	Galectin-8
LIFR_HUMAN	Leukemia inhibitory factor receptor
LMAN2_HUMAN	Vesicular integral-membrane protein VIP36
LRP1_HUMAN	Low-density lipoprotein receptor-related protein 1 intracellular domain
MA1B1_HUMAN	Endoplasmic reticulum mannosyl-oligosaccharide 1,2-alpha-mannosidase
MARK2_HUMAN	Serine/threonine-protein kinase MARK2
MOG_HUMAN	Myelin-oligodendrocyte glycoprotein
MPRI_HUMAN	Cation-independent mannose-6-phosphate receptor
MTMR2_HUMAN	Myotubularin-related protein 2
MYP0_HUMAN	Myelin protein P0
NCAM2_HUMAN	Neural cell adhesion molecule 2
NDST1_HUMAN	Heparan sulfate N-sulfotransferase 1
NKG2C_HUMAN	NKG2-C type II integral membrane protein
NMDZ1_HUMAN	Glutamate receptor ionotropic, NMDA 1
NRP2_HUMAN	Neuropilin-2
OTUB1_HUMAN	Ubiquitin thioesterase OTUB1
OXSR1_HUMAN	Serine/threonine-protein kinase OSR1
P53_HUMAN	Cellular tumor antigen p53
P5CR1_HUMAN	Pyrroline-5-carboxylate reductase 1, mitochondrial
PA1B3_HUMAN	Platelet-activating factor acetylhydrolase IB subunit gamma
PB1_HUMAN	Protein polybromo-1
PCSK9_HUMAN	Proprotein convertase subtilisin/kexin type 9
PD1L1_HUMAN	Programmed cell death 1 ligand 1
PGBM_HUMAN	LG3 peptide
PGS1_HUMAN	Biglycan
PHF8_HUMAN	Histone lysine demethylase PHF8
PIGR_HUMAN	Secretory component
PK3CA_HUMAN	Phosphatidylinositol 4,5-bisphosphate 3-kinase catalytic subunit alpha isoform
PLK1_HUMAN	Serine/threonine-protein kinase PLK1
PLMN_HUMAN	Plasmin light chain B
PLXA3_HUMAN	Plexin-A3
PPARD_HUMAN	Peroxisome proliferator-activated receptor delta
PRD12_HUMAN	PR domain zinc finger protein 12
PRDX6_HUMAN	Peroxiredoxin-6
PSME1_HUMAN	Proteasome activator complex subunit 1
PTN2_HUMAN	Tyrosine-protein phosphatase non-receptor type 2
PTN5_HUMAN	Tyrosine-protein phosphatase non-receptor type 5
PTN6_HUMAN	Tyrosine-protein phosphatase non-receptor type 6
PTN9_HUMAN	Tyrosine-protein phosphatase non-receptor type 9
PTPRE_HUMAN	Receptor-type tyrosine-protein phosphatase epsilon
PTPRM_HUMAN	Receptor-type tyrosine-protein phosphatase mu
PUR9_HUMAN	IMP cyclohydrolase
RAB30_HUMAN	Ras-related protein Rab-30
RAC1_HUMAN	Ras-related C3 botulinum toxin substrate 1
RAC2_HUMAN	Ras-related C3 botulinum toxin substrate 2
RAMP1_HUMAN	Receptor activity-modifying protein 1
RASM_HUMAN	Ras-related protein M-Ras
RB11B_HUMAN	Ras-related protein Rab-11B
RBP2_HUMAN	E3 SUMO-protein ligase RanBP2
RENT1_HUMAN	Regulator of nonsense transcripts 1
RNH2B_HUMAN	Ribonuclease H2 subunit B
RORA_HUMAN	Nuclear receptor ROR-alpha
S10A8_HUMAN	Protein S100-A8, N-terminally processed
SAE1_HUMAN	SUMO-activating enzyme subunit 1, N-terminally processed
SAMP_HUMAN	Serum amyloid P-component(1-203)
SEM3A_HUMAN	Semaphorin-3A
SGK1_HUMAN	Serine/threonine-protein kinase Sgk1
SIGL5_HUMAN	Sialic acid-binding Ig-like lectin 5
SNRPA_HUMAN	U1 small nuclear ribonucleoprotein A
SPB3_HUMAN	Serpin B3
SPON2_HUMAN	Spondin-2
STA5A_HUMAN	Signal transducer and activator of transcription 5A
STXB1_HUMAN	Syntaxin-binding protein 1
SYN3_HUMAN	Synapsin-3
SYT1_HUMAN	Synaptotagmin-1
TASP1_HUMAN	Threonine aspartase subunit beta
TERA_HUMAN	Transitional endoplasmic reticulum ATPase
TF_HUMAN	Tissue factor
TFR1_HUMAN	Transferrin receptor protein 1, serum form
TIE2_HUMAN	Angiopoietin-1 receptor
TLR1_HUMAN	Toll-like receptor 1
TNAP3_HUMAN	A20p37
TP4A2_HUMAN	Protein tyrosine phosphatase type IVA 2
TSG6_HUMAN	Tumor necrosis factor-inducible gene 6 protein
TSP1_HUMAN	Thrombospondin-1
TTHY_HUMAN	Transthyretin
TXN4A_HUMAN	Thioredoxin-like protein 4A
TYSY_HUMAN	Thymidylate synthase
UAP1_HUMAN	UDP-N-acetylglucosamine pyrophosphorylase
UBE2A_HUMAN	Ubiquitin-conjugating enzyme E2 A
UN13A_HUMAN	Protein unc-13 homolog A
VHL_HUMAN	Von Hippel-Lindau disease tumor suppressor
VP26B_HUMAN	Vacuolar protein sorting-associated protein 26B
VRK2_HUMAN	Serine/threonine-protein kinase VRK2
XCL2_HUMAN	Cytokine SCM-1 beta
XDH_HUMAN	Xanthine oxidase
XPP1_HUMAN	Xaa-Pro aminopeptidase 1
ZDH17_HUMAN	Palmitoyltransferase ZDHHC17
ZPI_HUMAN	Protein Z-dependent protease inhibitor
